# Supplementary material for: Role of cognitive reserve in cognitive variability in euthymic individuals with bipolar disorder: cross-sectional cluster analysis
Source: BJPsych Open. 2020 Oct 30;6(6):e133. doi: 10.1192/bjo.2020.111 (PMC7745228; doi:10.1192/bjo.2020.111)
Supplement: Supplementary file 1 [file bjosup.zip]

Archive with 2 entries (2 files):
- S2056472420001118sup001.docx
- S2056472420001118sup002.zip
